# Supplementary material for: qPCR Assay as a Tool for Examining Cotton Resistance to the Virus Complex Causing CLCuD: Yield Loss Inversely Correlates with Betasatellite, Not Virus, DNA Titer
Source: Plants (Basel). 2023 Jul 14;12(14):2645. doi: 10.3390/plants12142645 (PMC10385359; doi:10.3390/plants12142645)
Supplement: Supplementary file 1 [file plants-12-02645-s001.zip]

Archive with 1 entries (1 files):
- plants-2419252-supplementary.pdf
